# Supplementary material for: PRIMERS: Polydopamine Radioimmunotherapy with Image-Guided Monitoring and Enhanced Release System
Source: Pharmaceutics. 2024 Nov 20;16(11):1481. doi: 10.3390/pharmaceutics16111481 (PMC11597857; doi:10.3390/pharmaceutics16111481)
Supplement: Supplementary file 1 [file pharmaceutics-16-01481-s001.zip]

Archive with 1 entries (1 files):
- pharmaceutics-3306684-supplementary.pdf
